# Supplementary material for: Environmentally Friendly, High-Performance Fire Retardant Made from Cellulose and Graphite
Source: Polymers (Basel). 2021 Jul 22;13(15):2400. doi: 10.3390/polym13152400 (PMC8348208; doi:10.3390/polym13152400)
Supplement: Supplementary file 1 [file polymers-13-02400-s001.zip]

Archive with 1 entries (1 files):
- polymers-1289688-supplementary.pdf
